# Supplementary material for: A Sol–Gel Transition and Self-Healing Hydrogel Triggered via Photodimerization of Coumarin
Source: Gels. 2023 Dec 26;10(1):21. doi: 10.3390/gels10010021 (PMC10815305; doi:10.3390/gels10010021)
Supplement: Supplementary file 1 [file gels-10-00021-s001.zip]

Archive with 1 entries (1 files):
- gels-2761125-supplementary.pdf
